# Supplementary material for: Hypothalamus-hippocampus circuitry regulates impulsivity via melanin-concentrating hormone
Source: Nat Commun. 2019 Oct 29;10:4923. doi: 10.1038/s41467-019-12895-y (PMC6820566; doi:10.1038/s41467-019-12895-y)
Supplement: Supplementary file 4 — Source Data [file 41467_2019_12895_MOESM4_ESM.xlsx]

## Sheet: Figure 1B
Figure 1B
	Rat ID	Day 1	Day 2	Day 3	Day 4	Day 5	Day 6	Day 7	Day 8	Day 9	Day 10
	2201	0.446429	0.421875	0.4375	0.428571	0.64	0.563218	0.886364	0.619048	0.517241	0.707317
	2202	0.373333	0.369748	0.50495	0.328467	0.46875	0.368794	0.460317	0.666667	0.392523	0.474227
	2204	0.19697	0.237113	0.434783	0.428571	0.638889	0.428571	0.5	0.395833	0.6	0.708333
	2205	0.388889	0.372881	0.538462	0.8125	1	0.714286	0.653846	0.8	0.666667	0.65
	2206	0.238636	0.344444	0.391892	0.375	0.552239	0.34375	0.479167	0.547619	0.462687	0.608696
	2207	0.384615	0.415842	0.607143	0.519608	0.625	0.466667	0.553191	0.710145	0.45614	0.509434
	2208	0.866667	0.526316	0.541667	0.25	0.534884	0.27451	0.571429	0.55	0.426966	0.777778
	2209	0.313433	0.363636	0.314286	0.319728	0.5	0.291667	0.4	0.361538	0.371901	0.643836
	2211	0.288591	0.5	0.522222	0.551724	0.6875	0.612245	0.75	0.494624	0.460938	0.477477
	2212	0.389381	0.533333	0.561644	0.615385	0.671875	0.571429	0.636364	0.613333	0.561798	0.672131

## Sheet: Figure 1C
Figure 1C
	Rat ID	Veh	MCH
	2201	63	96
	2202	63	93
	2204	39	61
	2205	50	140
	2206	109	161
	2207	128	151
	2208	48	39
	2209	86	128
	2211	86	105
	2212	111	114

## Sheet: Figure 1D
Figure 1D
	Rat ID	Veh	MCH
	2201	43	48
	2202	40	32
	2204	21	26
	2205	29	50
	2206	40	40
	2207	50	43
	2208	27	24
	2209	53	52
	2211	58	47
	2212	62	54

## Sheet: Figure 1E
Figure 1E
	Rat ID	Veh	MCH
	2201	0.68254	0.5
	2202	0.634921	0.344086
	2204	0.538462	0.42623
	2205	0.58	0.357143
	2206	0.366972	0.248447
	2207	0.390625	0.284768
	2208	0.5625	0.615385
	2209	0.616279	0.40625
	2211	0.674419	0.447619
	2212	0.558559	0.473684

## Sheet: Figure 1G
Figure 1G
	Rat ID	Day 1	Day 2	Day 3	Day 4	Day 5	Day 6	Day 7	Day 8	Day 9	Day 10
	5101	0.324324	0.25	0.442308	0.367347	0.320755	0.436364	0.576271	0.409639	0.45	0.518519
	5102	0.62069	0.477273	0.393939	0.365854	0.423077	0.65625	0.466667	0.480769	0.588235	0.730769
	5103	0.195	0.421053	0.597701	0.522124	0.459184	0.567901	0.707317	0.791667	0.542169	0.68254
	5104	0.209302	0.310345	0.395349	0.428571	0.428571	0.5	0.438596	0.487179	0.483871	0.612903
	5105	0.427083	0.387597	0.451613	0.463415	0.566667	0.555556	0.511111	0.607843	0.481013	0.563636
	5106	0.3625	0.722222	0.47619	0.575758	0.372881	0.613333	0.5	0.306452	0.394231	0.436893
	5108	0.375	0.423077	0.515152	0.5	0.653846	0.612903	0.75	0.551724	0.642857	0.62069
	5109	0.352941	0.528846	0.433628	0.617978	0.495495	0.581633	0.546392	0.47541	0.456	0.564815
	5110	0.204082	0.378378	0.589041	0.448	0.541284	0.358108	0.534653	0.763889	0.429752	0.552083
	5111	0.214286	0.390476	0.522222	0.5	0.604938	0.625	0.534483	0.674157	0.583333	0.681818
	5112	0.435294	0.5	0.540541	0.591837	0.774194	0.481132	0.412698	0.617021	0.736842	0.516667
	5114	0.121212	0.316456	0.340909	0.340741	0.310811	0.234568	0.416667	0.481481	0.435484	0.508475
	5117	0.305882	0.381579	0.537313	0.477273	0.470588	0.439024	0.642857	0.56338	0.5625	0.66129
	5118	0.273333	0.363636	0.636364	0.430556	0.491525	0.485294	0.461538	0.438202	0.603774	0.506329
	5122	0.187845	0.260563	0.438596	0.42963	0.234568	0.320755	0.396226	0.477876	0.419118	0.442623

## Sheet: Figure 1H
Figure 1H
	Rat ID	VEH	CNO
	5101	65	115
	5102	47	81
	5103	60	89
	5104	48	25
	5105	63	68
	5106	92	61
	5108	32	85
	5109	69	122
	5110	128	152
	5111	143	99
	5112	65	63
	5114	157	180
	5117	54	75
	5118	112	57
	5122	122	162

## Sheet: Figure 1I
Figure 1I
	Rat ID	VEH	CNO
	5101	30	38
	5102	33	34
	5103	36	53
	5104	26	12
	5105	34	27
	5106	47	26
	5108	21	35
	5109	54	56
	5110	51	53
	5111	55	57
	5112	35	34
	5114	50	37
	5117	38	45
	5118	33	21
	5122	45	49

## Sheet: Figure 1J
Figure 1J
	Rat ID	VEH	CNO
	5101	0.461538	0.330435
	5102	0.702128	0.419753
	5103	0.6	0.595506
	5104	0.541667	0.48
	5105	0.539683	0.397059
	5106	0.51087	0.42623
	5108	0.65625	0.411765
	5109	0.782609	0.459016
	5110	0.398438	0.348684
	5111	0.384615	0.575758
	5112	0.538462	0.539683
	5114	0.318471	0.205556
	5117	0.703704	0.6
	5118	0.294643	0.368421
	5122	0.368852	0.302469

## Sheet: Figure 3A
Figure 3A
	Rat ID	Day 1	Day 2	Day 3	Day 4	Day 5	Day 6	Day 7	Day 8	Day 9	Day 10
	6301	0.384615	0.555556	0.390625	0.527273	0.549451	0.622807	0.385714	0.391892	0.54902	0.514286
	6302	0.230769	0.189655	0.430769	0.526316	0.282353	0.61194	0.455446	0.617647	0.694444	0.8
	6303	0.191011	0.226087	0.358491	0.530612	0.348485	0.258824	0.510204	0.654545	0.338462	0.387097
	6304	0.207865	0.40678	0.445545	0.571429	0.493671	0.464646	0.459016	0.565217	0.44186	0.408333
	6305	0.30597	0.4375	0.539474	0.532468	0.544118	0.597222	0.432432	0.527473	0.617021	0.529412
	6306	0.410256	0.473684	0.627907	0.5625	0.52381	0.74359	0.517241	0.65625	0.591837	0.525
	6307	0.402778	0.390244	0.363636	0.46875	0.6	0.564103	0.45283	0.583333	0.641026	0.48
	6308	0.258741	0.278351	0.394958	0.3	0.5	0.487179	0.545455	0.541667	0.525	0.464789
	6309	0.333333	0.4375	0.566667	0.55	0.693548	0.569892	0.641975	0.604651	0.647059	0.659794
	6310	0.282258	0.307143	0.375	0.71875	0.517241	0.583333	0.522388	0.694915	0.73913	0.86
	6311	0.324074	0.368421	0.360656	0.454545	0.41	0.505051	0.367347	0.505882	0.439394	0.470588
	6312	0.240223	0.245714	0.412214	0.413534	0.404762	0.480769	0.51	0.494624	0.516129	0.439655

## Sheet: Figure 3B
Figure 3B
	Rat ID	VEH	MCH
	6301	126	136
	6302	61	101
	6303	111	124
	6304	118	132
	6305	76	120
	6306	100	111
	6307	65	89
	6308	52	69
	6309	61	78
	6310	100	140
	6311	78	159
	6312	127	89

[truncated: 43 more sheets: Figure 3C, Figure 3D, Figure 3G, Figure 3H, Figure 3I, Figure 3J, Figure 4A, Figure 4B, Figure 4C, Figure 4D, Figure 4E, Figure 4F, Figure 4G, Figure 4H, Figure 4I, Figure 5B, Figure 5C, Figure 5D, Figure 5E, Figure 5F …]
